# Supplementary material for: Pinoresinol enhances oral barrier integrity and function in human buccal cell monolayers
Source: PLoS One. 2025 Sep 8;20(9):e0331242. doi: 10.1371/journal.pone.0331242 (PMC12416738; doi:10.1371/journal.pone.0331242)
Supplement: S6 Fig — Figs 1–5, S1 and S2. (ZIP) [file pone.0331242.s006.zip]

Archive with 8 entries (7 files):
- S6/
- S6/Fig. 1.xlsx
- S6/Fig. 2.xlsx
- S6/Fig. 3.xlsx
- S6/Fig. 4.xlsx
- S6/Fig. 5.xlsx
- S6/S1.xlsx
- S6/S4.xlsx
