# Supplementary material for: Pinoresinol enhances oral barrier integrity and function in human buccal cell monolayers
Source: PLoS One. 2025 Sep 8;20(9):e0331242. doi: 10.1371/journal.pone.0331242 (PMC12416738; doi:10.1371/journal.pone.0331242)
Supplement: S6 Fig — Figs 1–5, S1 and S2. (ZIP) [file pone.0331242.s006.zip › S6/Fig. 1.xlsx]

## Sheet: CCK-8
	0 µM	5µM	10 µM	20 µM	50 µM	70 µM	100 µM
Cell viability (%)	98.5263	95.621	96.4935	96.22	94.0363	92.5647	91.9752
	100.38	106.886	103.257	100.168	90.322	94.9252	94.1281
	100.8	104.719	98.9559	96.3524	95.0177	95.3455	93.8999
	100.275	100.813	101.914	104.385	102.848	96.9805	91.3538
	99.6551	98.7354	98.8722	99.3981	94.2736	95.1745	89.1138
	100.364	99.0738	93.7018	99.6822	97.1495	96.758	87.9902
