# Supplementary material for: Pinoresinol enhances oral barrier integrity and function in human buccal cell monolayers
Source: PLoS One. 2025 Sep 8;20(9):e0331242. doi: 10.1371/journal.pone.0331242 (PMC12416738; doi:10.1371/journal.pone.0331242)
Supplement: S6 Fig — Figs 1–5, S1 and S2. (ZIP) [file pone.0331242.s006.zip › S6/Fig. 2.xlsx]

## Sheet: Papp
	0 µM	5µM	10 µM	20 µM	50 µM
Papp of FD4 (cm·s-1)	0.00122792	0.00106036	0.00091825	0.00119908	0.00103131
	0.00126061	0.000938972	0.000984556	0.000950611	0.00102153
	0.00126928	0.00093875	0.000904	0.000947778	0.000952333
	0.00132961	0.000905528	0.000929361	0.00085725	0.000932333

## Sheet: TEER
	0 µM	5µM	10 µM	20 µM	50 µM
TEER (Ω·cm2)	87.3	92.7	99	96.3	117
	84.6	96.3	96.3	106.2	121.5
	64.8	81.9	93.6	105.3	134.1
	75.6	80.1	88.2	99.9	131.4
