# Supplementary material for: Pinoresinol enhances oral barrier integrity and function in human buccal cell monolayers
Source: PLoS One. 2025 Sep 8;20(9):e0331242. doi: 10.1371/journal.pone.0331242 (PMC12416738; doi:10.1371/journal.pone.0331242)
Supplement: S6 Fig — Figs 1–5, S1 and S2. (ZIP) [file pone.0331242.s006.zip › S6/Fig. 3.xlsx]

## Sheet: Papp
	0 h	1 h	3 h	6 h	24 h
Papp of FD4 (cm·s-1)	0.00164408	0.00154694	0.00160097	0.00149739	0.00126981
	0.0014805	0.00144489	0.0015195	0.00149925	0.00129036
	0.00170361	0.001598	0.0014665	0.00149047	0.00138689
	0.001579	0.00150639	0.00144431	0.00145372	0.00119908

## Sheet: TEER
	0 h	1 h	3 h	6 h	24 h
TEER (Ω·cm2)	73.8	81	72	87.3	91.8
	72.45	66.6	75.6	82.8	96.3
	73.8	78.3	79.2	80.1	94.5
	73.35	77.4	86.4	82.35	90
