# Supplementary material for: Pinoresinol enhances oral barrier integrity and function in human buccal cell monolayers
Source: PLoS One. 2025 Sep 8;20(9):e0331242. doi: 10.1371/journal.pone.0331242 (PMC12416738; doi:10.1371/journal.pone.0331242)
Supplement: S6 Fig — Figs 1–5, S1 and S2. (ZIP) [file pone.0331242.s006.zip › S6/Fig. 4.xlsx]

## Sheet: Occludin
	0 h	6 h	12 h	24 h
Realtive quantity (occludin/β-actin)	1	0.88156	1.30719	3.05485
	0.984104	0.946485	1.80853	1.90692
	1.01615	0.957598	2.31472	4.01165

## Sheet: MarvelD3
	0 h	6 h	12 h	24 h
Realtive quantity (MarvelD3/β-actin)	1	1.48106	2.9912	3.25771
	0.969745	1.58592	2.77057	2.86441
	1.0312	1.67302	2.0925	2.55077

## Sheet: Claudin-1
	0 h	6 h	12 h	24 h
Realtive quantity (Claudin-1/β-actin)	0.776078	0.0222658	2.67972	2.79353
	1.15484	1.57488	3.65139	3.18277
	1.11576	1.11658	3.14973	2.74792

## Sheet: Claudin-3
	0 h	6 h	12 h	24 h
Realtive quantity (Claudin-3/β-actin)	1.01865	0.967508	1.36666	2.96784
	1.01173	0.896562	1.58826	2.62076
	0.970308	1.03216	1.58315	3.33759

## Sheet: ZO-2
	0 h	6 h	12 h	24 h
Realtive quantity (ZO-2/β-actin)	0.97	0.730588	0.83	0.89
	1.17	1.0024	1	0.99
	0.88	0.836128	1.22	1.22

## Sheet: JAM-1
	0 h	6 h	12 h	24 h
Realtive quantity (JAM-1/β-actin)	0.794176	0.47448	0.511398	0.866714
	1.07508	0.892636	0.348566	0.966773
	1.17123	1.2865	1.15828	0.255941

## Sheet: Claudin-4
	0 h	6 h	12 h	24 h
Realtive quantity (Claudin-4/β-actin)	0.816161	0.380863	0.772777	0.743601
	1.17838	0.518531	0.864789	1.1843
	1.03977	0.404662	0.886814	1.10694
