# Supplementary material for: Pinoresinol enhances oral barrier integrity and function in human buccal cell monolayers
Source: PLoS One. 2025 Sep 8;20(9):e0331242. doi: 10.1371/journal.pone.0331242 (PMC12416738; doi:10.1371/journal.pone.0331242)
Supplement: S6 Fig — Figs 1–5, S1 and S2. (ZIP) [file pone.0331242.s006.zip › S6/Fig. 5.xlsx]

## Sheet: Occludin
	0 h	24 h
Realtive quantity (occludin/β-actin)	0.851494	1.55591
	0.93384	1.82785
	1.21467	2.57244

## Sheet: MarvelD3
	0 h	24 h
Realtive quantity (MarvelD3/β-actin)	0.877986	1.35104
	1.01077	1.42927
	1.11125	1.97913

## Sheet: Claudin-1
	0 h	24 h
Realtive quantity (Claudin-1/β-actin)	1.00398	1.41981
	1.19992	1.44445
	0.796102	1.51859

## Sheet: Claudin-3
	0 h	24 h
Realtive quantity (Claudin-3/β-actin)	0.604931	1.96533
	1.78482	2.69274
	0.610248	3.29084
