# Supplementary material for: Pinoresinol enhances oral barrier integrity and function in human buccal cell monolayers
Source: PLoS One. 2025 Sep 8;20(9):e0331242. doi: 10.1371/journal.pone.0331242 (PMC12416738; doi:10.1371/journal.pone.0331242)
Supplement: S6 Fig — Figs 1–5, S1 and S2. (ZIP) [file pone.0331242.s006.zip › S6/S1.xlsx]

## Sheet: CCK-8
	0 µM	5µM	10 µM	20 µM	50 µM	70 µM	0.1% Triton X-100
Cell viability (%)	96.073	97.1935	101.441	103.469	100.392	97.0204	2.1511
	105.323	105.74	105.598	98.2326	100.626	95.3294	3.89304
	102.419	102.44	105.231	96.6944	96.674	98.2937	3.34295
	98.7623	100.066	95.8795	107.35	97.6418	91.0509	2.37521
	101.329	101.818	97.9881	106.698	96.511	95.4211	4.34126
	96.0934	95.2377	106.525	98.1409	97.9779	97.7131	2.21222
