# Supplementary material for: Pinoresinol enhances oral barrier integrity and function in human buccal cell monolayers
Source: PLoS One. 2025 Sep 8;20(9):e0331242. doi: 10.1371/journal.pone.0331242 (PMC12416738; doi:10.1371/journal.pone.0331242)
Supplement: S6 Fig — Figs 1–5, S1 and S2. (ZIP) [file pone.0331242.s006.zip › S6/S4.xlsx]

## Sheet: Occludin
	0 h	24 h
Realtive intensity	14.6543	27.1589
	13.6722	24.1185
	8.81677	24.5288
	12.6109	27.2009
	10.8272	22.1856

## Sheet: MarvelD3
	0 h	24 h
Realtive intensity	37.0447	45.2021
	34.1458	50.3226
	31.471	44.7153
	34.2909	47.9382
	36.544	49.4297

## Sheet: Claudin-1
	0 h	24 h
Realtive intensity	13.7184	19.7716
	13.9998	22.3772
	14.3459	19.3516
	13.9433	18.8316
	12.5418	20.157

## Sheet: Claudin-3
	0 h	24 h
Realtive intensity	9.98066	14.7738
	11.7712	15.6626
	12.15	18.3111
	7.81364	15.8587
	12.7931	13.922
